# Supplementary material for: Nebulized glycyrrhizin/enoxolone drug modulates IL-17A in COVID-19 patients: a randomized clinical trial
Source: Front Immunol. 2024 Jan 12;14:1282280. doi: 10.3389/fimmu.2023.1282280 (PMC10811189; doi:10.3389/fimmu.2023.1282280)
Supplement: Supplementary file 5 [file Table_3.xlsx]

## Sheet: Hoja1
Supplementary Table 3. Concentration data for IL-17A, IL-6, IL-8, IL-1β, IFN-γ, TNF-α, and IL-2.
Mean, inferior and superior values are shown in brackets. The detection limit (DL) was determined for each day of cytokine measurement. Control group (0.9% saline solution), Group A (30/2 mg GA/18β), Group B (90/4 mg GA/18β).
Cytokines	Group	Day 0	Day 3	Day 5	Day 8	Day 11	Day 16	Day 30
IL-17A (pg/mL)	CONTROL	5,11 (0,13 - 33,03)	7,06 (0,56 - 49,56)	7,83 (0,56 - 57,05)	6,69 (0,13 - 43,24)	7,56 (0,56 - 49,63)	6,03 (0,56 - 32,27)	8,82 (0,13 - 48,66)
	A	4,06 (0,29 - 62,33)	0,47 (0,13 - 0,93)	5,18 (0,13 - 74,35)	3,24 (0,56 - 49,74)	2,39 (0,13 - 36,38)	1,97 (0,15 - 23,93)	3,85 (0,13 - 47,83)
	B	5,14 (0,13 - 54,23)	4,11 (0,13 - 26,01)	4,63 (0,53 - 37,43)	4,96 (0,13 - 41,98)	3,42 (0,13 - 8,14)	4,15 (0,23 - 20,83)	5,83 (0,13 - 37,78)
DL		0.13	0.13	0.13	0.13	0.13	0.13	0.13
IL-6 (pg/mL)	CONTROL	27,22 (0,07 - 533,75)	37,29 (0,07 - 660,58)	42,49 (0,07 - 705,96)	31,90 (0,07 - 560,44)	36,41 (0,18 - 643,70)	22,07 (0,07 - 382,25)	34,82 (0,07 - 596,68)
	A	32,36 (0,07 - 571,92)	0,36 (0,07 - 1,13)	35,72 (0,07 - 563,77)	22,67 (0,07 - 416,71)	17,64 (0,07 - 321,61)	17,15 (0,07 - 310,97 )	25,02 (0,07 - 412,17)
	B	10,89 (0,07 - 186,85)	5,90 (0,07 - 85,91)	9,63 (0,07 - 165,83)	6,74 (0,07 - 115,94)	1,52 (0,07 - 10,51)	6,43 (0,07 - 104,15)	6,81 (0,07 - 100,45)
DL		0.07	0.07	0.07	0.07	0.07	0.07	0.07
IL-8 (pg/mL)	CONTROL	7,56 (0,86 - 43,30)	7,66 (0,86 - 52,78)	7,83 (0,86 - 56,89)	6,90 (0,34 - 45,68)	8,97 (0,22 - 75,61)	6,06 (0,86 - 46,20)	9,01 (0,83 - 74,02)
	A	5,43 (0,31 - 81,55)	0,93 (0,34 - 1,89)	6,72 (0,34 - 92,74)	4,27 (0,34 - 64,87)	3,26 (0,34 - 44,68)	3,55 (0,34 - 47,60)	4,00 (0,20 - 51,72)
	B	5,44 (0,34 - 36,65)	5,29 (0,73 - 22,46)	4,99 (0,51 - 32,10)	4,74 (0,81 - 42,93)	2,94 (0,28 - 10,16)	5,03 (0,35 - 29,56)	4,58 (0,46 - 40,90)
DL		0.31	0.34	0.34	0.34	0.22	0.34	0.2
IL-1β (pg/ml)	CONTROL	9,15 (1,91 - 71,41)	9,79 (1,35 - 93,15)	11,35 (1,91 - 90,52)	9,38 (1,91 - 81,51)	11,19 (1,91 - 112,14)	9,43 (1,91 - 78,27)	13,25 (1,91 - 122,64)
	A	10,83 (2,84 - 108,57)	5,71 (2,84 - 8,06)	12,44 (2,84 - 113,42)	9,19 (1,63 - 94,53)	8,46 (2,84 - 70,22)	8,47 (1,91 - 86,15)	8,98 (1,91 - 81,75)
	B	8,04 (1.91 - 51,74)	7,20 (1.91 - 36,82)	7,67 (1.35 - 55,34)	9,04 (1,80 - 74,76)	4,87 (1,91 - 8,06)	9,16 (1,91 - 75,78)	7,67 (1,91 - 68,79)
DL		1.91	0.73	0.84	1.63	1.91	1.91	1.91
IFN-ɣ (pg/ml)	CONTROL	25,63 (0,60 - 383,06)	35,44 (0,61 - 549,06)	37,73 (0,69 - 531,57)	29,94 (0,61 - 559,73)	37,01 (0,61 - 559,73)	24,47 (0,61 - 317,14)	42,60 (0,61 - 553,57)
	A	31,82 (0,24 - 513,12)	1,67 (0,62 - 3,34)	37,19 (0,63 - 553,55)	22,91 (0,65 - 397,31)	18,10 (0,26 - 295,26)	17,62 (0,62 - 268,34)	19,76 (0,62 - 299,16)
	B	15,68 (0,39 - 266,66)	11,04 (0,63 - 143,89)	16,39 (0,64 - 245,29)	18,09 (0,48 - 278,51)	4,62 (0,61 - 15,92)	17,99 (0,61 - 248,68)	18,47 (0,62 - 239,02)
DL		0.24	0.63	0.63	0.48	0.26	0.61	0.61
TNF-α (pg/ml)	CONTROL	6,98 (0,02 - 76,56)	10,11 (0,02 - 104,39)	13,39 (0,02 - 110,28)	8,66 (0,02 - 81,39)	10,55 (0,02 - 118,04)	8,96 (0,02 - 74,68)	13,73 (0,29 - 126,77)
	A	6,81 (0,02 - 115,56)	0,48 (0,02 - 0,83)	8,59 (0,02 - 129,05)	5,59 (0,02 - 97,08)	4,15 (0,02 - 74,73)	4,08 (0,02 - 72,04)	4,75 (0,02 - 73,46)
	B	5,58 (0,25 - 67,23)	4,96 (0,29 - 42,80)	5,28 (0,02 - 63,98)	7,08 (0,26 - 80,57)	2,45 (0,29 - 16,77)	7,22 (0,21 - 67,14)	6,95 (0,29 - 79,03)
DL		0.02	0.02	0.02	0.02	0.02	0.02	0.02
IL-2 (pg/ml)	CONTROL	2.88 (0.11 - 28.60)	4.16 (0.11 - 33.63)	5.48 (0.11 - 67.33)	3.69 (0.11 - 30.02)	3.97 (0.11 - 29.95)	3.72 (0.11 - 33.48)	5.07 (0.11 - 42.89)
	A	1.41 (0.10 - 22.62)	0.15 (0.10 - 0.41)	1.61 (0.10 - 23.14)	1.08 (0.10 - 17.59)	0.78 (0.10 - 12.59)	1.02 (0.10 - 16.25)	1.66 (0.11 - 24.10)
	B	2.44 (0.11 - 26.87)	2.27 (0.11 - 16.17)	1.99 (0.11 - 24.09)	2.75 (0.11 - 32.44)	1.15 (0.11 - 5.89)	2.79 (0.11 - 26.03)	2.74 (0.11 - 31.77)
DL		0.10	0.10	0.10	0.10	0.10	0.10	0.11
