# Supplementary material for: Nebulized glycyrrhizin/enoxolone drug modulates IL-17A in COVID-19 patients: a randomized clinical trial
Source: Front Immunol. 2024 Jan 12;14:1282280. doi: 10.3389/fimmu.2023.1282280 (PMC10811189; doi:10.3389/fimmu.2023.1282280)
Supplement: Supplementary file 6 [file Table_4.xlsx]

## Sheet: Hoja1
Supplementary Table 4. Spearman’s correlation coefficient between IL-17A and inflammatory cytokines.
Spearman’s correlation coefficient (rs) between IL-17A and TNF-α, IL-6, IL-8 or IL-1β cytokines (two-tailed probability) in COVID-19 patients. Control group (0.9% saline solution), Group A (30/2 mg GA/18β), Group B (90/4 mg GA/18β).
Cytokine	Group	rs	p-value
TNF-α	Control	0.7216	< 0.0001
	A	0.3851	< 0.0001
	B	0.7985	< 0.0001
IL-6	Control	0.2739	0.0021
	A	0.3438	0.0001
	B	0.3656	< 0.0001
IL-8	Control	0.5748	< 0.0001
	A	0.05982	0.5128
	B	0.2777	0.0013
IL-1β	Control	-0.0122	0.893
	A	0.1339	0.1415
	B	-0.3874	< 0.0001
